# Supplementary material for: A Multidimensional Evaluation of the Factors in the Animal Welfare Assessment Grid (AWAG) That Are Associated with, and Predictive of, Behaviour Disorders in Dogs
Source: Animals (Basel). 2024 Feb 6;14(4):528. doi: 10.3390/ani14040528 (PMC10886356; doi:10.3390/ani14040528)
Supplement: Supplementary file 1 [file animals-14-00528-s001.zip]

Archive with 1 entries (1 files):
- animals-2836276-supplementary.docx
